# Supplementary material for: Rethinking Treatment-Resistant Depression: A Systematic Review of Novel Therapeutic Strategies and Precision Medicine Approaches
Source: Actas Esp Psiquiatr. 2025 Dec 17;53(6):1395–409. doi: 10.62641/aep.v53i6.1946 (PMC12728552; doi:10.62641/aep.v53i6.1946)
Supplement: Supplementary file 1 [file ActEsp-53-6-1395-1409-s1.zip]

Archive with 4 entries (4 files):
- PRISMA_checklist.docx
- Supplementary Table 1.docx
- Supplementary Table 2.docx
- Supplementary Table 3.docx
